# Supplementary material for: The OsCBL8–OsCIPK17 Module Regulates Seedling Growth and Confers Resistance to Heat and Drought in Rice
Source: Int J Mol Sci. 2022 Oct 18;23(20):12451. doi: 10.3390/ijms232012451 (PMC9604039; doi:10.3390/ijms232012451)
Supplement: Supplementary file 1 [file ijms-23-12451-s001.zip]

Archive with 1 entries (1 files):
- ijms-1910120-supplementary.pdf
